# Supplementary material for: Sex-specific associations of gestational age at birth and birth size with early life within-network brain connectivity: An exploratory study
Source: Imaging Neurosci (Camb). 2026 Apr 17;4:IMAG.a.1204. doi: 10.1162/IMAG.a.1204 (PMC13094023; doi:10.1162/IMAG.a.1204)
Supplement: Supplementary Tables [file IMAG.a.1204_supp2.xlsx]

## Sheet: Table of Contents
Title: Sex-specific associations of gestational age at birth and birth size with early life within-network brain connectivity: an exploratory study
Table of Contents
Supplementary Tables
STable 1. Characteristics of the analytic sample by site (n = 254).
STable 2. Study characteristics by birth measure tertiles (n = 254, 583 observations).
STable 3. Overall and sex-specific associations between birth measures in tertiles and functional connectivity (n = 254).
STable 4. Associations between continuous birth measures and functional connectivity additionally adjusted for delivery method (n = 254).
STable 5. Associations between continuous birth measures and functional connectivity excluding pre-term births (n = 250).
STable 6. Associations between continuous birth measures and functional connectivity restricted to infants < 1.5 years old (n = 212).
STable 7. Associations between continuous and tertile birth measures and functional connectivity by site (n = 254).
STable 8. Associations between continuous birth measures and functional connectivity among complete cases (n = 222).
STable 9. Overall and sex-specific associations of birth measures in tertiles with functional connectivity among complete cases (n = 222).
STable 10. Associations of gestational age and size clinical categories and national percentiles with functional connectivity (n = 254).
STable 11. Associations of birth weight z-scores calculated from national percentiles with functional connectivity (n = 254).

## Sheet: STable 1
Supplemental Table 1. Characteristics of the analytic sample by site (n = 254).
	UNC sample	UMN sample
	(n = 90)	(n = 164)
Characteristic	n (%)	n (%)	P1
Maternal race/ethnicity			0.0002
Non-Hispanic White	63 (70.0)	141 (86.0)
Other	27 (30.0)	18 (11.0)
Missing	0 (0.0)	5 (3.0)
Maternal education			<0.0001
< Bachelors	25 (27.8)	10 (6.1)
Bachelors	17 (18.9)	60 (36.6)
Graduate	47 (52.2)	88 (53.7)
Missing	1 (1.1)	6 (3.6)
Delivery method			0.71
Vaginal	53 (58.9)	109 (66.5)
C-section	23 (25.6)	53 (32.3)
Missing	14 (15.5)	2 (1.2)
Infant sex			0.06
Female	56 (62.2)	82 (50.0)
Male	34 (37.8)	82 (50.0)
Gestational age at birth			0.43
Pre-term (< 37 weeks)	2 (2.2)	2 (1.2)
Early term (37-<39 weeks)	16 (17.8)	23 (14.0)
Full term (39-<41 weeks)	60 (66.7)	108 (65.9)
Late term (41-<42 weeks)	10 (11.1)	29 (17.7)
Missing	2 (2.2)	2 (1.2)
Birth weight			0.22
< 2.5 kg	0 (0.0)	1 (0.6)
2.5 – 4.0 kg	78 (86.7)	136 (82.9)
≥ 4.0 kg	9 (10.0)	26 (15.9)
Missing	3 (3.3)	1 (0.6)
Size for gestational age			0.59
SGA	5 (5.6)	7 (4.3)
AGA	67 (74.4)	131 (79.9)
LGA	15 (16.7)	24 (14.6)
Missing	3 (3.3)	2 (1.2)
	median (25th, 75th percentile)	median (25th, 75th percentile)	P2
Maternal age (years)	32.2 (30.1, 34.78)	32.5 (30.3, 35.0)	0.17
Missing	1 (1.1)	4 (2.4)
Gestational age at birth (days)	276.0 (273.0, 280.0)	279.5 (274.0, 285.0)	<0.001
Missing	2 (2.2)	2 (1.2)
Birth weight (kg)	3.5 (3.1, 3.8)	3.5 (3.2, 3.8)	0.97
Missing	3 (3.3)	1 (0.6)
Birth length (cm)	50.8 (49.5, 52.1)	52.1 (50.8, 53.3)	0.002
Missing	17 (18.9)	5 (3.0)
Weight/length ratio (kg/cm)	0.07 (0.06, 0.07)	0.07 (0.06, 0.07)	0.89
Missing	17 (18.9)	5 (3.0)
1P-value from chi-square or Fisher exact test (including missing).
2P-value from Kruskal-Wallis test.

## Sheet: STable 2
Supplemental Table 2. Study characteristics by birth measure tertiles (n = 254, 583 observations).
	Gestational age at birth				Birth weight				Body length				Weight/length ratio
	Tertile 1	Tertile 2	Tertile 3		Tertile 1	Tertile 2	Tertile 3		Tertile 1	Tertile 2	Tertile 3		Tertile 1	Tertile 2	Tertile 3
	n = 94, 212 observations	n = 82, 187 observations	n = 78, 184 observations		n = 92, 207 observations	n = 79, 198 observations	n = 83, 178 observations		n = 85, 176 observations	n = 91, 213 observations	n = 78, 194 observations		n = 101, 231 observations	n = 75, 190 observations	n = 78, 162 observations
	< 276 days	276 - 281 days	≥ 282 days		< 3.32 kg	3.32 - 3.73 kg	≥ 3.74 kg		< 50.80 cm	50.80 - 53.29 cm	≥ 53.30 cm		< 0.065 kg/cm	0.065 - 0.071 kg/cm	≥ 0.072 kg/cm
	median (25th, 75th percentile)	median (25th, 75th percentile)	median (25th, 75th percentile)	P1	median (25th, 75th percentile)	median (25th, 75th percentile)	median (25th, 75th percentile)	P1	median (25th, 75th percentile)	median (25th, 75th percentile)	median (25th, 75th percentile)	P1	median (25th, 75th percentile)	median (25th, 75th percentile)	median (25th, 75th percentile)	P1
Maternal age (years)	32.4 (30.0, 34.2)	32.7 (30.3, 35.4)	32.0 (30.7, 34.8)	0.78	32.2 (30.0, 34.7)	31.8 (29.3, 34.4)	33.1 (31.0, 35.3)	0.12	32.4 (30.0, 35.2)	32.8 (30.7, 35.8)	32.0 (30.3, 34.4)	0.28	32.4 (30.2, 34.7)	31.6 (29.3, 34.6)	33.2 (31.0, 35.1)	0.12
Missing	3 (3.2)	1 (1.2)	1 (1.3)		3 (3.3)	1 (1.3)	1 (1.2)		3 (3.5)	1 (1.1)	1 (1.3)		3 (3.0)	1 (1.3)	1 (1.3)
Age at scan (days)	403.0 (258.0, 586.5)	409.0 (266.0, 588.0)	321.5 (197.5, 487.5)	0.007	396.0 (223.0, 571.0)	386.0 (256.0, 574.0)	355.5 (194.0, 534.0)	0.34	435.5 (276.5, 595.0)	386.0 (244.0, 593.0)	338.0 (192.0, 486.0)	0.003	406.0 (248.0, 580.0)	366.0 (212.0, 524.0)	381.5 (197.0, 591.0)	0.23
Framewise displacement	0.22 (0.18, 0.27)	0.23 (0.17, 0.28)	0.22 (0.18, 0.28)	0.64	0.23 (0.18, 0.27)	0.22 (0.18, 0.28)	0.22 (0.17, 0.27)	0.64	0.23 (0.18, 0.27)	0.22 (0.17, 0.28)	0.22 (0.18, 0.27)	0.6	0.23 (0.18, 0.27)	0.22 (0.18, 0.28)	0.22 (0.17, 0.27)	0.91
	n (%)3	n (%)3	n (%)3	P2	n (%)3	n (%)3	n (%)3	P2	n (%)3	n (%)3	n (%)3	P2	n (%)3	n (%)3	n (%)3	P2
Study site				0.01				0.75				<0.0001				0.15
UNC	42 (44.7)	30 (36.6)	18 (23.1)		35 (38.0)	28 (35.4)	27 (32.5)		43 (50.6)	34 (37.4)	13 (16.7)		43 (42.6)	22 (29.3)	25 (32.1)
UMN	52 (55.3)	52 (63.4)	60 (76.9)		57 (62.0)	51 (64.6)	56 (67.5)		42 (49.4)	57 (62.6)	65 (83.3)		58 (57.4)	53 (70.7)	53 (67.9)
Maternal race/ethnicity				0.04				0.08				0.7				0.03
Non-Hispanic White	71 (75.5)	65 (79.3)	68 (87.2)		67 (72.8)	68 (86.1)	69 (83.1)		65 (76.5)	75 (82.4)	64 (82.1)		74 (73.3)	67 (89.3)	63 (80.8)
Other	21 (22.3)	17 (20.7)	7 (9.0)		23 (25.0)	11 (13.9)	11 (13.3)		19 (22.4)	14 (15.4)	12 (15.4)		25 (24.8)	8 (10.7)	12 (15.4)
Missing	2 (2.1)	0 (0.0)	3 (3.8)		2 (2.2)	0 (0.0)	3 (3.6)		1 (1.2)	2 (2.2)	2 (2.6)		2 (2.0)	0 (0.0)	3 (3.8)
Maternal education				0.62				1				0.4				0.99
< Bachelors	15 (16.0)	13 (15.9)	7 (9.0)		13 (14.1)	12 (15.2)	10 (12.0)		12 (14.1)	14 (15.4)	9 (11.5)		14 (13.9)	12 (16.0)	9 (11.5)
Bachelors	30 (31.9)	24 (29.3)	23 (29.5)		29 (31.5)	23 (29.1)	25 (30.1)		31 (36.5)	20 (22.0)	26 (33.3)		32 (31.7)	21 (28.0)	24 (30.8)
Graduate	45 (47.9)	44 (53.7)	46 (59.0)		47 (51.1)	42 (53.2)	46 (55.4)		39 (45.9)	55 (60.4)	41 (52.6)		52 (51.5)	40 (53.3)	43 (55.1)
Missing	4 (4.3)	1 (1.2)	2 (2.6)		3 (3.3)	2 (2.5)	2 (2.4)		3 (3.5)	2 (2.2)	2 (2.6)		3 (3.0)	2 (2.7)	2 (2.6)
Delivery method				0.005				0.96				<0.0001				0.0003
Vaginal	47 (50.0)	55 (67.1)	60 (76.9)		57 (62.0)	51 (64.6)	54 (65.1)		42 (49.4)	65 (71.4)	55 (70.5)		57 (56.4)	51 (68.0)	54 (69.2)
C-section	39 (41.5)	21 (25.6)	16 (20.5)		28 (30.4)	23 (29.1)	25 (30.1)		28 (32.9)	25 (27.5)	23 (29.5)		29 (28.7)	23 (30.7)	24 (30.8)
Missing	8 (8.5)	6 (7.3)	2 (2.6)		7 (7.6)	5 (6.3)	4 (4.8)		15 (17.6)	1 (1.1)	0 (0.0)		15 (14.9)	1 (1.3)	0 (0.0)
Infant sex				0.09				0.09				0.06				0.41
Female	58 (61.7)	37 (45.1)	43 (55.1)		58 (63.0)	41 (51.9)	39 (47.0)		55 (64.7)	46 (50.5)	37 (47.4)		60 (59.4)	39 (52.0)	39 (50.0)
Male	36 (38.3)	45 (54.9)	35 (44.9)		34 (37.0)	38 (48.1)	44 (53.0)		30 (35.3)	45 (49.5)	41 (52.6)		41 (40.6)	36 (48.0)	39 (50.0)
1P-value from Kruskal-Wallis test.
2P-value from chi-square or fisher exact test (including missing).
3Columns add up to 100%.

## Sheet: STable 3
Supplemental Table 3. Overall and sex-specific associations between birth measures in tertiles and functional connectivity (n = 254).
	All (n = 254, 583 observations)1			Males (n = 116, 254 observations)2			Females (n = 138, 329 observations)2
	Tertile 1	Tertile 2	Tertile 3	Tertile 1	Tertile 2	Tertile 3	Tertile 1	Tertile 2	Tertile 3	Tertile 1 vs. 2	Tertile 3 vs. 2
Gestational age at birth	< 276 days	276 - 281 days	≥ 282 days	< 276 days	276 - 281 days	≥ 282 days	< 276 days	276 - 281 days	≥ 282 days
	β (95% CI)	β (95% CI)	β (95% CI)	β (95% CI)	β (95% CI)	β (95% CI)	β (95% CI)	β (95% CI)	β (95% CI)	Psexdiff3	Psexdiff3
Dorsal Attention	-0.01 (-0.03, 0.00)	ref	-0.01 (-0.03, 0.01)	-0.02 (-0.04, 0.01)	ref	-0.02 (-0.04, 0.01)	-0.01 (-0.03, 0.01)	ref	0.00 (-0.03, 0.02)	0.63	0.45
Salience	0.02 (0.00, 0.04)*	ref	0.01 (-0.01, 0.03)	0.01 (-0.01, 0.04)	ref	0.01 (-0.02, 0.03)	0.02 (0.00, 0.05)#	ref	0.01 (-0.01, 0.04)	0.8	0.6
Limbic	-0.01 (-0.04, 0.03)	ref	0.00 (-0.04, 0.03)	-0.02 (-0.07, 0.04)	ref	-0.01 (-0.07, 0.04)	0.01 (-0.04, 0.05)	ref	0.01 (-0.04, 0.06)	0.59	0.52
Frontoparietal	-0.01 (-0.03, 0.01)	ref	0.00 (-0.02, 0.02)	-0.03 (-0.06, 0.00)#	ref	-0.01 (-0.04, 0.02)	0.01 (-0.02, 0.04)	ref	0.01 (-0.02, 0.04)	0.07	0.35
Default	0.00 (-0.01, 0.02)	ref	0.00 (-0.02, 0.02)	0.00 (-0.02, 0.02)	ref	-0.01 (-0.03, 0.02)	0.01 (-0.01, 0.03)	ref	0.01 (-0.02, 0.03)	0.66	0.51
Visual	0.01 (-0.01, 0.03)	ref	0.01 (-0.01, 0.04)	-0.01 (-0.05, 0.02)	ref	0.02 (-0.02, 0.05)	0.03 (-0.01, 0.06)	ref	0.01 (-0.02, 0.05)	0.13	0.88
Sensorimotor	0.01 (-0.02, 0.03)	ref	0.02 (-0.01, 0.04)	0.01 (-0.02, 0.05)	ref	-0.01 (-0.04, 0.03)	0.01 (-0.02, 0.05)	ref	0.03 (0.00, 0.07)#	0.91	0.13
Birth weight	< 3.32 kg	3.32 - 3.73 kg	≥ 3.74 kg	< 3.32 kg	3.32 - 3.73 kg	≥ 3.74 kg	< 3.32 kg	3.32 - 3.73 kg	≥ 3.74 kg
	β (95% CI)	β (95% CI)	β (95% CI)	β (95% CI)	β (95% CI)	β (95% CI)	β (95% CI)	β (95% CI)	β (95% CI)	Psexdiff3	Psexdiff3
Dorsal Attention	-0.01 (-0.02, 0.01)	ref	-0.01 (-0.02, 0.01)	-0.01 (-0.03, 0.02)	ref	0.00 (-0.03, 0.02)	0.00 (-0.03, 0.02)	ref	-0.01 (-0.03, 0.02)	0.82	0.86
Salience	0.00 (-0.02, 0.02)	ref	0.01 (-0.01, 0.03)	-0.01 (-0.04, 0.02)	ref	0.00 (-0.03, 0.02)	0.01 (-0.02, 0.03)	ref	0.02 (-0.01, 0.04)	0.51	0.31
Limbic	-0.04 (-0.08, 0.00)*	ref	-0.03 (-0.06, 0.01)	-0.07 (-0.12, -0.01)*	ref	-0.04 (-0.09, 0.01)	-0.02 (-0.07, 0.02)	ref	-0.02 (-0.07, 0.03)	0.19	0.62
Frontoparietal	0.02 (0.00, 0.04)#	ref	0.03 (0.01, 0.05)*	0.01 (-0.02, 0.04)	ref	0.02 (0.00, 0.05)#	0.02 (0.00, 0.05)#	ref	0.03 (0.00, 0.05)#	0.4	0.88
Default	-0.01 (-0.03, 0.00)	ref	-0.01 (-0.03, 0.01)	-0.02 (-0.05, 0.01)	ref	-0.01 (-0.03, 0.02)	-0.01 (-0.03, 0.01)	ref	-0.01 (-0.03, 0.01)	0.47	1
Visual	0.01 (-0.02, 0.03)	ref	0.01 (-0.02, 0.03)	0.01 (-0.03, 0.04)	ref	0.00 (-0.03, 0.04)	0.01 (-0.02, 0.04)	ref	0.01 (-0.02, 0.05)	0.92	0.67
Sensorimotor	-0.02 (-0.05, 0.01)	ref	-0.03 (-0.05, 0.00)*	-0.02 (-0.06, 0.02)	ref	-0.04 (-0.07, 0.00)*	-0.02 (-0.05, 0.02)	ref	-0.01 (-0.05, 0.02)	1	0.36
Birth length	< 50.80 cm	50.80 - 53.29 cm	≥ 53.30 cm	< 50.80 cm	50.80 - 53.29 cm	≥ 53.30 cm	< 50.80 cm	50.80 - 53.29 cm	≥ 53.30 cm
	β (95% CI)	β (95% CI)	β (95% CI)	β (95% CI)	β (95% CI)	β (95% CI)	β (95% CI)	β (95% CI)	β (95% CI)	Psexdiff3	Psexdiff3
Dorsal Attention	0.00 (-0.02, 0.02)	ref	0.00 (-0.02, 0.01)	-0.01 (-0.04, 0.03)	ref	-0.01 (-0.03, 0.02)	0.00 (-0.02, 0.03)	ref	0.00 (-0.02, 0.02)	0.54	0.6
Salience	0.01 (-0.01, 0.03)	ref	0.01 (-0.01, 0.03)	-0.02 (-0.05, 0.02)	ref	0.00 (-0.03, 0.02)	0.03 (0.00, 0.05)*	ref	0.02 (0.00, 0.05)#	0.02	0.17
Limbic	0.02 (-0.02, 0.05)	ref	0.03 (0.00, 0.07)#	-0.01 (-0.08, 0.06)	ref	0.03 (-0.02, 0.09)	0.03 (-0.02, 0.08)	ref	0.03 (-0.02, 0.07)	0.28	0.96
Frontoparietal	0.01 (-0.01, 0.03)	ref	0.01 (-0.01, 0.03)	-0.01 (-0.05, 0.02)	ref	0.01 (-0.02, 0.04)	0.02 (0.00, 0.05)#	ref	0.01 (-0.01, 0.04)	0.12	0.86
Default	0.01 (-0.01, 0.03)	ref	0.02 (0.00, 0.03)*	-0.02 (-0.05, 0.01)	ref	0.00 (-0.03, 0.02)	0.02 (0.00, 0.05)*	ref	0.03 (0.01, 0.06)*	0.02	0.04
Visual	0.00 (-0.03, 0.02)	ref	0.00 (-0.03, 0.02)	0.01 (-0.04, 0.05)	ref	0.00 (-0.04, 0.03)	-0.01 (-0.04, 0.02)	ref	0.00 (-0.03, 0.03)	0.43	0.92
Sensorimotor	-0.01 (-0.04, 0.01)	ref	-0.03 (-0.05, 0.00)*	-0.01 (-0.05, 0.04)	ref	-0.05 (-0.08, -0.01)*	-0.02 (-0.05, 0.02)	ref	-0.01 (-0.04, 0.03)	0.9	0.07
Weight/length ratio	< 0.065 kg/cm	0.065 - 0.071 kg/cm	≥ 0.072 kg/cm	< 0.065 kg/cm	0.065 - 0.071 kg/cm	≥ 0.072 kg/cm	< 0.065 kg/cm	0.065 - 0.071 kg/cm	≥ 0.072 kg/cm
	β (95% CI)	β (95% CI)	β (95% CI)	β (95% CI)	β (95% CI)	β (95% CI)	β (95% CI)	β (95% CI)	β (95% CI)	Psexdiff3	Psexdiff3
Dorsal Attention	-0.01 (-0.03, 0.01)	ref	-0.01 (-0.03, 0.01)	-0.03 (-0.06, -0.01)*	ref	-0.03 (-0.06, 0.00)*	0.00 (-0.02, 0.03)	ref	0.00 (-0.02, 0.03)	0.02	0.09
Salience	0.01 (-0.01, 0.03)	ref	0.01 (0.00, 0.03)	0.01 (-0.02, 0.04)	ref	0.01 (-0.02, 0.04)	0.01 (-0.01, 0.04)	ref	0.02 (-0.01, 0.04)	0.7	0.81
Limbic	-0.01 (-0.05, 0.02)	ref	-0.01 (-0.05, 0.02)	-0.02 (-0.08, 0.04)	ref	-0.03 (-0.08, 0.03)	-0.01 (-0.05, 0.04)	ref	0.00 (-0.05, 0.05)	0.64	0.55
Frontoparietal	0.00 (-0.02, 0.02)	ref	0.02 (0.00, 0.04)#	-0.03 (-0.06, 0.00)#	ref	0.00 (-0.03, 0.03)	0.02 (0.00, 0.05)#	ref	0.03 (0.00, 0.06)*	0.02	0.18
Default	-0.02 (-0.04, 0.00)*	ref	-0.01 (-0.03, 0.01)	-0.03 (-0.05, 0.00)*	ref	-0.01 (-0.04, 0.01)	-0.02 (-0.04, 0.01)	ref	-0.01 (-0.03, 0.01)	0.4	0.93
Visual	0.01 (-0.01, 0.04)	ref	0.01 (-0.01, 0.04)	-0.01 (-0.05, 0.02)	ref	-0.01 (-0.05, 0.02)	0.03 (0.00, 0.06)#	ref	0.03 (0.00, 0.07)#	0.06	0.07
Sensorimotor	-0.01 (-0.03, 0.02)	ref	-0.02 (-0.04, 0.01)	-0.03 (-0.07, 0.01)	ref	-0.04 (-0.08, 0.00)*	0.01 (-0.02, 0.04)	ref	0.00 (-0.03, 0.04)	0.11	0.17
β's and 95% confidence intervals (CIs) from linear mixed models with spatial power covariance structure reflect the change in functional connectivity in infants/toddlers with birth measures in tertiles 1 and 3 compared to tertile 2. Data were summarized across 50 imputed datasets.
1Models accounted for age at scan (linear and squared terms) maternal age, race/ethnicity, and education, gestational age at birth (except when gestational age at birth is the independent variable), child sex, framewise displacement, and study site.
2Child sex-specific associations were obtained by additionally including a multiplicative interaction between birth measure and child sex.
3Psexdiff were obtained by separately comparing results from tertile 1 vs. 2 and tertile 3 vs. 1 by child sex.
#P < 0.10; *P < 0.05.

## Sheet: STable 4
Supplemental Table 4. Associations between continuous birth measures and functional connectivity additionally adjusted for delivery method (n = 254).
	All1	Males2	Females2
	n = 254, 583 observations	n = 116, 254 observations	n = 138, 329 observations
	Adjusted + Delivery Mode	Adjusted + Delivery Mode	Adjusted + Delivery Mode
Gestational age at birth	β (95% CI)	β (95% CI)	β (95% CI)	Psexint2
Dorsal Attention	0.00 (-0.01, 0.01)	-0.01 (-0.03, 0.01)	0.00 (-0.01, 0.02)	0.34
Salience	0.00 (-0.02, 0.01)	0.01 (-0.01, 0.02)	-0.01 (-0.02, 0.00)	0.23
Limbic	0.00 (-0.02, 0.02)	-0.01 (-0.05, 0.02)	0.01 (-0.02, 0.03)	0.43
Frontoparietal	0.00 (-0.01, 0.01)	0.00 (-0.02, 0.02)	0.00 (-0.02, 0.01)	0.86
Default	-0.01 (-0.02, 0.00)	-0.01 (-0.03, 0.01)	0.00 (-0.02, 0.01)	0.49
Visual	0.00 (-0.01, 0.02)	0.02 (-0.01, 0.04)	-0.01 (-0.03, 0.01)	0.08
Sensorimotor	0.00 (-0.02, 0.02)	-0.02 (-0.04, 0.01)	0.01 (-0.01, 0.03)	0.12
Birth weight	β (95% CI)	β (95% CI)	β (95% CI)	Psexint2
Dorsal Attention	0.00 (-0.01, 0.01)	0.00 (-0.01, 0.02)	0.00 (-0.01, 0.02)	0.75
Salience	0.00 (-0.01, 0.01)	0.00 (-0.02, 0.02)	0.00 (-0.02, 0.02)	0.77
Limbic	0.01 (-0.01, 0.03)	0.01 (-0.03, 0.04)	0.01 (-0.02, 0.04)	0.93
Frontoparietal	0.01 (-0.01, 0.02)	0.02 (0.00, 0.04)#	0.00 (-0.02, 0.02)	0.16
Default	0.01 (0.00, 0.02)	0.02 (0.00, 0.03)#	0.00 (-0.01, 0.02)	0.23
Visual	0.00 (-0.02, 0.01)	0.00 (-0.03, 0.02)	0.00 (-0.02, 0.02)	0.89
Sensorimotor	0.00 (-0.02, 0.02)	-0.01 (-0.03, 0.02)	0.00 (-0.02, 0.02)	0.65
Birth length	β (95% CI)	β (95% CI)	β (95% CI)	Psexint2
Dorsal Attention	0.00 (-0.01, 0.01)	0.00 (-0.02, 0.01)	0.00 (-0.01, 0.01)	0.8
Salience	0.00 (-0.01, 0.01)	0.01 (0.00, 0.03)	0.00 (-0.02, 0.01)	0.12
Limbic	0.01 (-0.01, 0.03)	0.04 (0.00, 0.07)*	0.00 (-0.03, 0.02)	0.06
Frontoparietal	0.00 (-0.01, 0.01)	0.01 (-0.01, 0.03)	-0.01 (-0.02, 0.01)	0.19
Default	0.01 (0.00, 0.02)	0.01 (-0.01, 0.02)	0.00 (-0.01, 0.02)	0.56
Visual	0.00 (-0.02, 0.01)	-0.01 (-0.03, 0.01)	0.00 (-0.01, 0.02)	0.35
Sensorimotor	0.00 (-0.02, 0.01)	-0.03 (-0.05, 0.00)*	0.01 (-0.01, 0.03)	0.02
Weight/length ratio	β (95% CI)	β (95% CI)	β (95% CI)	Psexint2
Dorsal Attention	0.00 (-0.01, 0.01)	0.01 (-0.01, 0.02)	0.00 (-0.01, 0.01)	0.67
Salience	0.00 (-0.01, 0.01)	0.00 (-0.02, 0.01)	0.00 (-0.01, 0.02)	0.73
Limbic	0.00 (-0.02, 0.02)	-0.01 (-0.04, 0.02)	0.01 (-0.01, 0.04)	0.34
Frontoparietal	0.01 (0.00, 0.02)	0.01 (0.00, 0.03)	0.00 (-0.01, 0.02)	0.33
Default	0.01 (0.00, 0.02)	0.01 (0.00, 0.03)	0.00 (-0.01, 0.01)	0.32
Visual	0.00 (-0.02, 0.01)	0.00 (-0.02, 0.02)	0.00 (-0.02, 0.02)	0.81
Sensorimotor	0.00 (-0.02, 0.01)	0.00 (-0.02, 0.03)	0.00 (-0.02, 0.02)	0.6
β's and 95% confidence intervals (CIs) reflect the change in functional connectivity for each IQR increase in birth measure from linear mixed models with spatial power covariance structure. Data were summarized across 50 imputed datasets.
1Models accounted for age at scan (linear and squared terms), maternal age, race/ethnicity, and education, gestational age at birth (except when gestational age at birth is the independent variable), child sex, framewise displacement, study site, and delivery mode.
2Sex-specific results and Psexint were obtained by also including a multiplicative interaction between birth measure and child sex.
#P < 0.10; *P < 0.05.

## Sheet: STable 5
Supplemental Table 5. Associations between continuous birth measures and functional connectivity excluding pre-term births (n = 250).
	All1	Males2	Females2
	n = 250, 579 observations	n = 114, 252 observations	n = 136, 327 observations
	Adjusted	Adjusted	Adjusted
Gestational age at birth	β (95% CI)	β (95% CI)	β (95% CI)	Psexint2
Dorsal Attention	0.00 (-0.01, 0.01)	0.00 (-0.02, 0.01)	0.00 (-0.01, 0.02)	0.54
Salience	-0.01 (-0.02, 0.00)	0.00 (-0.02, 0.02)	-0.01 (-0.02, 0.00)	0.6
Limbic	0.00 (-0.02, 0.02)	-0.01 (-0.05, 0.03)	0.00 (-0.02, 0.03)	0.58
Frontoparietal	0.00 (-0.01, 0.01)	0.01 (-0.01, 0.03)	0.00 (-0.02, 0.01)	0.3
Default	-0.01 (-0.02, 0.00)	-0.01 (-0.03, 0.01)	-0.01 (-0.02, 0.01)	0.79
Visual	0.00 (-0.01, 0.02)	0.02 (0.00, 0.05)#	-0.01 (-0.03, 0.01)	0.03
Sensorimotor	0.00 (-0.01, 0.02)	-0.01 (-0.04, 0.02)	0.01 (-0.01, 0.03)	0.21
Birth weight	β (95% CI)	β (95% CI)	β (95% CI)	Psexint2
Dorsal Attention	0.00 (-0.01, 0.01)	0.01 (-0.01, 0.02)	0.00 (-0.01, 0.02)	0.72
Salience	0.00 (-0.01, 0.01)	0.00 (-0.02, 0.02)	0.00 (-0.01, 0.02)	0.92
Limbic	0.01 (-0.01, 0.04)	0.01 (-0.03, 0.05)	0.01 (-0.02, 0.04)	0.92
Frontoparietal	0.01 (-0.01, 0.02)	0.02 (0.00, 0.04)#	0.00 (-0.02, 0.02)	0.15
Default	0.01 (0.00, 0.02)	0.02 (0.00, 0.03)#	0.00 (-0.01, 0.02)	0.25
Visual	0.00 (-0.02, 0.01)	0.00 (-0.03, 0.02)	0.00 (-0.02, 0.02)	0.9
Sensorimotor	0.00 (-0.02, 0.01)	-0.01 (-0.03, 0.02)	0.00 (-0.02, 0.02)	0.71
Birth length	β (95% CI)	β (95% CI)	β (95% CI)	Psexint2
Dorsal Attention	0.00 (-0.01, 0.01)	0.00 (-0.02, 0.01)	0.00 (-0.01, 0.01)	0.81
Salience	0.00 (-0.01, 0.01)	0.01 (-0.01, 0.03)	0.00 (-0.02, 0.01)	0.2
Limbic	0.01 (-0.01, 0.04)	0.04 (0.01, 0.07)*	0.00 (-0.03, 0.02)	0.05
Frontoparietal	0.00 (-0.01, 0.01)	0.01 (-0.01, 0.03)	-0.01 (-0.02, 0.01)	0.12
Default	0.01 (0.00, 0.02)	0.01 (-0.01, 0.02)	0.00 (-0.01, 0.02)	0.54
Visual	0.00 (-0.02, 0.01)	-0.01 (-0.03, 0.01)	0.00 (-0.01, 0.02)	0.33
Sensorimotor	-0.01 (-0.02, 0.01)	-0.02 (-0.05, 0.00)*	0.01 (-0.01, 0.03)	0.02
Weight/length ratio	β (95% CI)	β (95% CI)	β (95% CI)	Psexint2
Dorsal Attention	0.00 (-0.01, 0.01)	0.01 (-0.01, 0.02)	0.00 (-0.01, 0.01)	0.64
Salience	0.00 (-0.01, 0.01)	0.00 (-0.02, 0.01)	0.00 (-0.01, 0.02)	0.64
Limbic	0.00 (-0.02, 0.03)	-0.01 (-0.04, 0.02)	0.01 (-0.01, 0.04)	0.33
Frontoparietal	0.01 (0.00, 0.02)	0.01 (0.00, 0.03)	0.00 (-0.01, 0.02)	0.35
Default	0.01 (0.00, 0.02)	0.01 (0.00, 0.03)	0.00 (-0.01, 0.02)	0.35
Visual	0.00 (-0.01, 0.01)	0.00 (-0.02, 0.02)	0.00 (-0.02, 0.02)	0.8
Sensorimotor	0.00 (-0.02, 0.01)	0.00 (-0.02, 0.03)	0.00 (-0.02, 0.02)	0.56
β's and 95% confidence intervals (CIs) reflect the change in functional connectivity for each IQR increase in birth measure from linear mixed models with spatial power covariance structure. Data were summarized across 50 imputed datasets.
1Models accounted for age at scan (linear and squared terms), maternal age, race/ethnicity, and education, gestational age at birth (except when gestational age at birth is the independent variable), child sex, framewise displacement, and study site.
2Sex-specific results and Psexint were obtained by also including a multiplicative interaction between birth measure and child sex.
#P < 0.10; *P < 0.05.

## Sheet: STable 6
Supplemental Table 6. Associations between continuous birth measures and functional connectivity restricted to infants < 1.5 years old (n = 212).
	All1	Males2	Females2
	n = 212, 432 observations	n = 95, 182 observations	n = 117, 250 observations
	Adjusted	Adjusted	Adjusted
Gestational age at birth	β (95% CI)	β (95% CI)	β (95% CI)	Psexint2
Dorsal Attention	-0.01 (-0.02, 0.01)	-0.01 (-0.03, 0.01)	0.00 (-0.02, 0.02)	0.35
Salience	0.00 (-0.02, 0.01)	0.00 (-0.02, 0.02)	0.00 (-0.02, 0.01)	0.82
Limbic	0.00 (-0.03, 0.02)	-0.02 (-0.06, 0.02)	0.01 (-0.03, 0.04)	0.36
Frontoparietal	0.00 (-0.01, 0.01)	0.00 (-0.02, 0.02)	0.00 (-0.02, 0.02)	0.72
Default	-0.01 (-0.02, 0.00)	-0.01 (-0.03, 0.01)	-0.01 (-0.02, 0.01)	0.68
Visual	0.00 (-0.02, 0.02)	0.01 (-0.01, 0.04)	-0.01 (-0.04, 0.01)	0.13
Sensorimotor	0.00 (-0.02, 0.02)	-0.02 (-0.05, 0.01)	0.01 (-0.01, 0.04)	0.14
Birth weight	β (95% CI)	β (95% CI)	β (95% CI)	Psexint2
Dorsal Attention	0.00 (-0.01, 0.02)	0.01 (-0.01, 0.03)	0.00 (-0.01, 0.02)	0.84
Salience	0.00 (-0.01, 0.02)	0.00 (-0.02, 0.03)	0.00 (-0.02, 0.02)	0.98
Limbic	0.00 (-0.03, 0.03)	-0.01 (-0.05, 0.03)	0.01 (-0.02, 0.05)	0.37
Frontoparietal	0.01 (-0.01, 0.02)	0.02 (0.00, 0.04)#	0.00 (-0.02, 0.02)	0.14
Default	0.01 (-0.01, 0.02)	0.01 (0.00, 0.03)	0.00 (-0.01, 0.02)	0.37
Visual	-0.01 (-0.03, 0.01)	-0.01 (-0.04, 0.02)	0.00 (-0.03, 0.02)	0.59
Sensorimotor	0.00 (-0.02, 0.03)	-0.01 (-0.04, 0.03)	0.01 (-0.02, 0.04)	0.48
Birth length	β (95% CI)	β (95% CI)	β (95% CI)	Psexint2
Dorsal Attention	0.00 (-0.01, 0.01)	0.00 (-0.02, 0.02)	0.00 (-0.01, 0.02)	0.55
Salience	0.00 (-0.01, 0.02)	0.01 (-0.01, 0.03)	0.00 (-0.02, 0.01)	0.2
Limbic	0.01 (-0.01, 0.04)	0.04 (0.00, 0.08)*	0.00 (-0.03, 0.03)	0.06
Frontoparietal	0.00 (-0.01, 0.02)	0.01 (-0.01, 0.03)	0.00 (-0.02, 0.01)	0.24
Default	0.01 (-0.01, 0.02)	0.01 (-0.01, 0.02)	0.00 (-0.01, 0.02)	0.7
Visual	0.00 (-0.02, 0.01)	-0.01 (-0.04, 0.02)	0.00 (-0.02, 0.02)	0.5
Sensorimotor	0.00 (-0.02, 0.02)	-0.02 (-0.05, 0.01)	0.01 (-0.01, 0.03)	0.11
Weight/length ratio	β (95% CI)	β (95% CI)	β (95% CI)	Psexint2
Dorsal Attention	0.00 (-0.01, 0.02)	0.01 (-0.01, 0.02)	0.00 (-0.02, 0.02)	0.65
Salience	0.00 (-0.01, 0.02)	0.00 (-0.02, 0.02)	0.01 (-0.01, 0.02)	0.56
Limbic	0.00 (-0.03, 0.02)	-0.03 (-0.07, 0.01)	0.02 (-0.02, 0.05)	0.06
Frontoparietal	0.01 (-0.01, 0.02)	0.02 (0.00, 0.04)	0.00 (-0.02, 0.02)	0.23
Default	0.01 (-0.01, 0.02)	0.01 (-0.01, 0.03)	0.00 (-0.01, 0.02)	0.43
Visual	0.00 (-0.02, 0.01)	-0.01 (-0.03, 0.02)	0.00 (-0.03, 0.02)	0.77
Sensorimotor	0.00 (-0.02, 0.02)	0.00 (-0.03, 0.03)	0.00 (-0.02, 0.03)	0.88
β's and 95% confidence intervals (CIs) reflect the change in functional connectivity for each IQR increase in birth measure from linear mixed models with spatial power covariance structure. Data were summarized across 50 imputed datasets.
1Models accounted for age at scan (linear and squared terms), maternal age, race/ethnicity, and education, gestational age at birth (except when gestational age at birth is the independent variable), child sex, framewise displacement, and study site.
2Sex-specific results and Psexint were obtained by also including a multiplicative interaction between birth measure and child sex.
#P < 0.10; *P < 0.05.

## Sheet: STable 7
Supplemental Table 7. Associations between continuous and tertile birth measures and functional connectivity by site (n = 254).
	UNC				UMN
	All1	Males2	Females2		All1	Males2	Females2
	n = 90, 210 observations	n = 34, 69 observations	n = 56, 141 observations		n = 164, 373 observations	n = 82, 185 observations	n = 82, 188 observations
	Adjusted	Adjusted	Adjusted		Adjusted	Adjusted	Adjusted
Gestational age at birth	β (95% CI)	β (95% CI)	β (95% CI)	Psexint2	β (95% CI)	β (95% CI)	β (95% CI)	Psexint2
Dorsal Attention	0.00 (-0.01, 0.02)	0.02 (-0.01, 0.05)	0.00 (-0.02, 0.02)	0.28	0.00 (-0.02, 0.01)	-0.01 (-0.03, 0.01)	0.00 (-0.01, 0.02)	0.29
Salience	0.01 (-0.01, 0.02)	0.02 (-0.02, 0.05)	0.00 (-0.02, 0.02)	0.48	-0.01 (-0.03, 0.00)	-0.01 (-0.03, 0.02)	-0.01 (-0.03, 0.00)	0.54
Limbic	0.00 (-0.04, 0.03)	-0.02 (-0.09, 0.05)	0.01 (-0.04, 0.05)	0.55	0.00 (-0.03, 0.03)	0.01 (-0.04, 0.05)	0.00 (-0.04, 0.03)	0.78
Frontoparietal	0.00 (-0.02, 0.02)	-0.02 (-0.05, 0.02)	0.00 (-0.02, 0.03)	0.41	0.01 (-0.01, 0.02)	0.01 (-0.01, 0.04)	0.00 (-0.02, 0.02)	0.47
Default	0.00 (-0.02, 0.02)	-0.01 (-0.04, 0.02)	0.01 (-0.01, 0.03)	0.32	-0.01 (-0.02, 0.00)	-0.01 (-0.03, 0.01)	-0.01 (-0.03, 0.01)	0.96
Visual	0.01 (-0.01, 0.03)	0.00 (-0.04, 0.05)	0.01 (-0.02, 0.04)	0.84	0.00 (-0.02, 0.02)	0.02 (-0.01, 0.05)	-0.02 (-0.04, 0.01)	0.05
Sensorimotor	0.00 (-0.02, 0.03)	-0.02 (-0.07, 0.04)	0.01 (-0.02, 0.05)	0.35	0.00 (-0.02, 0.02)	-0.01 (-0.04, 0.02)	0.01 (-0.02, 0.03)	0.44
Birth weight	β (95% CI)	β (95% CI)	β (95% CI)	Psexint2	β (95% CI)	β (95% CI)	β (95% CI)	Psexint2
Dorsal Attention	0.01 (0.00, 0.03)	0.04 (0.01, 0.07)*	0.00 (-0.02, 0.03)	0.08	0.00 (-0.02, 0.01)	0.00 (-0.02, 0.02)	0.00 (-0.02, 0.02)	0.8
Salience	0.01 (-0.01, 0.03)	0.03 (-0.01, 0.06)	0.01 (-0.01, 0.03)	0.43	-0.01 (-0.02, 0.01)	-0.01 (-0.03, 0.02)	-0.01 (-0.03, 0.02)	0.92
Limbic	0.03 (0.00, 0.07)#	0.05 (-0.02, 0.13)	0.02 (-0.02, 0.07)	0.48	0.00 (-0.03, 0.03)	0.00 (-0.04, 0.04)	0.00 (-0.04, 0.04)	0.98
Frontoparietal	0.02 (0.00, 0.04)	0.02 (-0.02, 0.06)	0.02 (-0.01, 0.04)	0.76	0.00 (-0.02, 0.01)	0.01 (-0.01, 0.03)	-0.02 (-0.04, 0.01)	0.06
Default	0.02 (0.00, 0.04)*	0.04 (0.01, 0.08)*	0.01 (-0.01, 0.03)	0.09	0.00 (-0.01, 0.02)	0.01 (-0.01, 0.03)	0.00 (-0.02, 0.02)	0.43
Visual	0.03 (0.00, 0.05)*	-0.02 (-0.07, 0.02)	0.04 (0.02, 0.07)*	0.01	-0.02 (-0.05, 0.00)*	0.00 (-0.03, 0.03)	-0.04 (-0.07, -0.01)*	0.06
Sensorimotor	0.00 (-0.03, 0.03)	-0.04 (-0.10, 0.02)	0.01 (-0.03, 0.04)	0.19	0.00 (-0.02, 0.03)	0.01 (-0.02, 0.04)	0.00 (-0.03, 0.03)	0.74
Birth length	β (95% CI)	β (95% CI)	β (95% CI)	Psexint2	β (95% CI)	β (95% CI)	β (95% CI)	Psexint2
Dorsal Attention	0.01 (0.00, 0.03)#	0.03 (-0.01, 0.07)	0.01 (-0.01, 0.03)	0.32	-0.01 (-0.02, 0.00)	-0.01 (-0.03, 0.01)	-0.01 (-0.02, 0.01)	0.69
Salience	0.01 (-0.01, 0.03)	0.02 (-0.01, 0.06)	0.00 (-0.02, 0.02)	0.34	0.00 (-0.01, 0.01)	0.01 (-0.01, 0.03)	-0.01 (-0.03, 0.01)	0.22
Limbic	0.03 (-0.01, 0.06)	0.06 (-0.02, 0.13)	0.02 (-0.02, 0.05)	0.33	0.01 (-0.02, 0.03)	0.03 (-0.01, 0.07)	-0.01 (-0.05, 0.02)	0.07
Frontoparietal	0.01 (-0.01, 0.03)	0.01 (-0.03, 0.04)	0.01 (-0.01, 0.04)	0.74	-0.01 (-0.02, 0.00)	0.01 (-0.01, 0.03)	-0.03 (-0.05, -0.01)*	0.01
Default	0.02 (0.01, 0.04)*	0.04 (0.00, 0.07)*	0.02 (0.00, 0.04)*	0.3	0.00 (-0.02, 0.01)	0.00 (-0.02, 0.02)	-0.01 (-0.02, 0.01)	0.57
Visual	0.02 (-0.01, 0.04)	-0.01 (-0.06, 0.03)	0.03 (0.00, 0.05)*	0.12	-0.01 (-0.03, 0.01)	-0.01 (-0.04, 0.02)	-0.02 (-0.04, 0.01)	0.77
Sensorimotor	0.00 (-0.03, 0.02)	-0.03 (-0.08, 0.02)	0.01 (-0.03, 0.04)	0.23	0.00 (-0.02, 0.02)	-0.02 (-0.05, 0.00)	0.01 (-0.01, 0.04)	0.04
Weight/length ratio	β (95% CI)	β (95% CI)	β (95% CI)	Psexint2	β (95% CI)	β (95% CI)	β (95% CI)	Psexint2
Dorsal Attention	0.01 (-0.01, 0.02)	0.03 (0.00, 0.07)#	0.00 (-0.02, 0.02)	0.1	0.00 (-0.01, 0.02)	0.00 (-0.02, 0.02)	0.00 (-0.02, 0.02)	0.82
Salience	0.01 (-0.01, 0.03)	0.02 (-0.02, 0.06)	0.01 (-0.01, 0.03)	0.58	-0.01 (-0.02, 0.01)	-0.01 (-0.03, 0.01)	0.00 (-0.02, 0.02)	0.73
Limbic	0.02 (-0.01, 0.06)	0.04 (-0.04, 0.11)	0.02 (-0.02, 0.06)	0.68	0.00 (-0.03, 0.02)	-0.01 (-0.05, 0.02)	0.01 (-0.03, 0.05)	0.46
Frontoparietal	0.01 (-0.01, 0.03)	0.02 (-0.02, 0.06)	0.01 (-0.01, 0.03)	0.57	0.00 (-0.01, 0.02)	0.01 (-0.01, 0.03)	-0.01 (-0.03, 0.01)	0.31
Default	0.01 (0.00, 0.03)	0.04 (0.00, 0.07)*	0.00 (-0.01, 0.02)	0.1	0.00 (-0.01, 0.02)	0.01 (-0.01, 0.02)	0.00 (-0.02, 0.02)	0.58
Visual	0.02 (0.00, 0.04)#	-0.02 (-0.07, 0.02)	0.04 (0.01, 0.06)*	0.02	-0.02 (-0.03, 0.00)	0.00 (-0.02, 0.03)	-0.04 (-0.06, -0.01)*	0.03
Sensorimotor	0.00 (-0.03, 0.03)	-0.03 (-0.09, 0.03)	0.01 (-0.02, 0.04)	0.29	0.00 (-0.01, 0.02)	0.01 (-0.01, 0.04)	-0.01 (-0.04, 0.02)	0.22
β's and 95% confidence intervals (CIs) reflect the change in functional connectivity for each IQR increase in birth measure from linear mixed models with spatial power covariance structure. Data were summarized across 50 imputed datasets.
1Models accounted for age at scan (linear and squared terms) maternal age, race/ethnicity, and education, gestational age at birth (except when gestational age at birth is the independent variable), child sex, framewise displacement, and study site.
2Sex-specific results and Psexint were obtained by also including a multiplicative interaction between birth measure and child sex.
#P < 0.10; *P < 0.05.

## Sheet: STable 8
Supplemental Table 8. Associations between continuous birth measures and functional connectivity among complete cases (n = 222).
	Unadjusted1	Adjusted2	Males3	Females3
	n = 222, 523 observations	n = 222, 523 observations	n = 99, 219 observations	n = 123, 304 observations
Gestational age at birth	β (95% CI)	β (95% CI)	β (95% CI)	β (95% CI)	Psexint3
Dorsal Attention	0.00 (-0.01, 0.01)	0.00 (-0.01, 0.01)	-0.01 (-0.02, 0.01)	0.00 (-0.01, 0.02)	0.28
Salience	0.00 (-0.01, 0.01)	0.00 (-0.01, 0.01)	0.00 (-0.02, 0.02)	-0.01 (-0.02, 0.01)	0.46
Limbic	0.00 (-0.02, 0.02)	0.00 (-0.02, 0.02)	0.00 (-0.04, 0.03)	0.01 (-0.02, 0.03)	0.64
Frontoparietal	0.00 (-0.01, 0.01)	0.00 (-0.01, 0.01)	0.01 (-0.01, 0.02)	0.00 (-0.02, 0.01)	0.46
Default	-0.01 (-0.02, 0.00)	-0.01 (-0.02, 0.00)	-0.01 (-0.03, 0.00)	0.00 (-0.02, 0.01)	0.44
Visual	0.00 (-0.01, 0.01)	0.00 (-0.01, 0.02)	0.02 (0.00, 0.04)	-0.01 (-0.02, 0.01)	0.09
Sensorimotor	0.00 (-0.02, 0.02)	0.00 (-0.02, 0.02)	-0.02 (-0.04, 0.01)	0.01 (-0.01, 0.03)	0.15
Birth weight	β (95% CI)	β (95% CI)	β (95% CI)	β (95% CI)	Psexint3
Dorsal Attention	0.00 (-0.01, 0.01)	0.00 (-0.01, 0.01)	0.00 (-0.02, 0.02)	0.00 (-0.01, 0.02)	0.98
Salience	0.00 (-0.01, 0.01)	0.00 (-0.01, 0.02)	0.00 (-0.02, 0.02)	0.00 (-0.01, 0.02)	0.91
Limbic	0.01 (-0.01, 0.03)	0.01 (-0.02, 0.03)	0.00 (-0.03, 0.04)	0.01 (-0.02, 0.04)	0.68
Frontoparietal	0.00 (-0.01, 0.02)	0.00 (-0.01, 0.02)	0.01 (-0.01, 0.03)	0.00 (-0.02, 0.01)	0.27
Default	0.01 (-0.01, 0.02)	0.01 (0.00, 0.02)	0.01 (0.00, 0.03)	0.00 (-0.01, 0.02)	0.38
Visual	0.00 (-0.01, 0.02)	0.00 (-0.02, 0.02)	-0.01 (-0.03, 0.02)	0.00 (-0.02, 0.02)	0.6
Sensorimotor	0.00 (-0.02, 0.02)	0.00 (-0.02, 0.02)	0.00 (-0.03, 0.03)	0.00 (-0.02, 0.02)	0.93
Birth length	β (95% CI)	β (95% CI)	β (95% CI)	β (95% CI)	Psexint3
Dorsal Attention	0.00 (-0.01, 0.01)	0.00 (-0.01, 0.01)	0.00 (-0.02, 0.01)	0.00 (-0.01, 0.01)	0.68
Salience	0.00 (-0.01, 0.01)	0.00 (-0.01, 0.02)	0.01 (0.00, 0.03)	0.00 (-0.02, 0.01)	0.18
Limbic	0.02 (0.00, 0.04)#	0.01 (-0.01, 0.03)	0.04 (0.00, 0.07)*	0.00 (-0.03, 0.02)	0.05
Frontoparietal	0.00 (-0.01, 0.01)	0.00 (-0.01, 0.01)	0.01 (-0.01, 0.03)	-0.01 (-0.02, 0.01)	0.18
Default	0.01 (0.00, 0.01)	0.01 (0.00, 0.02)	0.01 (-0.01, 0.02)	0.01 (-0.01, 0.02)	0.79
Visual	0.00 (-0.01, 0.01)	0.00 (-0.02, 0.01)	-0.01 (-0.03, 0.01)	0.00 (-0.01, 0.02)	0.31
Sensorimotor	0.00 (-0.01, 0.02)	0.00 (-0.02, 0.01)	-0.03 (-0.05, 0.00)*	0.01 (-0.01, 0.03)	0.01
Weight/length ratio	β (95% CI)	β (95% CI)	β (95% CI)	β (95% CI)	Psexint3
Dorsal Attention	0.00 (-0.01, 0.01)	0.00 (-0.01, 0.01)	0.00 (-0.01, 0.02)	0.00 (-0.01, 0.01)	0.91
Salience	0.00 (-0.01, 0.01)	0.00 (-0.01, 0.01)	0.00 (-0.02, 0.01)	0.00 (-0.01, 0.02)	0.62
Limbic	0.00 (-0.01, 0.02)	0.00 (-0.02, 0.02)	-0.01 (-0.04, 0.02)	0.01 (-0.01, 0.04)	0.18
Frontoparietal	0.00 (-0.01, 0.01)	0.00 (-0.01, 0.02)	0.01 (-0.01, 0.03)	0.00 (-0.01, 0.02)	0.5
Default	0.00 (-0.01, 0.01)	0.01 (0.00, 0.01)	0.01 (0.00, 0.02)	0.00 (-0.01, 0.01)	0.44
Visual	0.00 (-0.01, 0.02)	0.00 (-0.01, 0.01)	0.00 (-0.02, 0.02)	0.00 (-0.02, 0.02)	0.86
Sensorimotor	0.00 (-0.01, 0.02)	0.00 (-0.02, 0.02)	0.01 (-0.01, 0.03)	-0.01 (-0.03, 0.01)	0.32
β's and 95% confidence intervals (CIs) reflect the change in functional connectivity for each IQR increase in birth measures from linear mixed models with spatial power covariance structure. Data were summarized across 50 imputed datasets.
1Unadjusted models accounted for age at scan (linear and squared terms).
2Adjusted models additionally accounted for maternal age, race/ethnicity, and education, gestational age at birth (except when gestational age at birth is the independent variable), child sex, framewise displacement, and study site.
3Sex-specific results and Psexint were obtained by also including a multiplicative interaction between birth measure and child sex.
#P < 0.10; *P < 0.05.

## Sheet: STable 9
Supplemental Table 9. Overall and sex-specific associations of birth measures in tertiles with functional connectivity among complete cases (n = 222).
	All1			Males2			Females2
	n = 222, 523 observations			n = 99, 219 observations			n = 123, 304 observations
	Tertile 1	Tertile 2	Tertile 3	Tertile 1	Tertile 2	Tertile 3	Tertile 1	Tertile 2	Tertile 3
Gestational age at birth	< 276 days	276 - 281 days	≥ 282 days	< 276 days	276 - 281 days	≥ 282 days	< 276 days	276 - 281 days	≥ 282 days
	β (95% CI)	β (95% CI)	β (95% CI)	β (95% CI)	β (95% CI)	β (95% CI)	β (95% CI)	β (95% CI)	β (95% CI)	Psexint2
Dorsal Attention	-0.01 (-0.03, 0.01)	ref	-0.01 (-0.02, 0.01)	-0.01 (-0.04, 0.02)	ref	-0.01 (-0.04, 0.01)	-0.01 (-0.03, 0.02)	ref	0.00 (-0.03, 0.02)	0.7835
Salience	0.02 (0.00, 0.04)*	ref	0.01 (-0.01, 0.03)	0.02 (-0.01, 0.05)	ref	0.01 (-0.02, 0.04)	0.02 (-0.01, 0.05)	ref	0.01 (-0.01, 0.04)	0.9964
Limbic	0.00 (-0.04, 0.03)	ref	0.00 (-0.03, 0.04)	-0.02 (-0.08, 0.03)	ref	0.00 (-0.06, 0.05)	0.01 (-0.04, 0.06)	ref	0.01 (-0.04, 0.06)	0.6195
Frontoparietal	-0.01 (-0.03, 0.01)	ref	0.00 (-0.02, 0.02)	-0.04 (-0.07, 0.00)*	ref	-0.01 (-0.04, 0.02)	0.01 (-0.01, 0.04)	ref	0.01 (-0.02, 0.04)	0.0684
Default	0.01 (-0.01, 0.02)	ref	0.00 (-0.02, 0.02)	0.00 (-0.03, 0.03)	ref	-0.01 (-0.03, 0.02)	0.01 (-0.01, 0.03)	ref	0.01 (-0.02, 0.03)	0.7515
Visual	0.01 (-0.01, 0.04)	ref	0.02 (-0.01, 0.04)	-0.01 (-0.05, 0.03)	ref	0.03 (-0.01, 0.06)	0.03 (-0.01, 0.06)	ref	0.02 (-0.02, 0.05)	0.2462
Sensorimotor	0.01 (-0.02, 0.04)	ref	0.02 (-0.01, 0.04)	0.02 (-0.02, 0.07)	ref	0.00 (-0.05, 0.04)	0.01 (-0.03, 0.05)	ref	0.03 (-0.01, 0.07)	0.2511
Birth weight	< 3.32 kg	3.32 - 3.73 kg	≥ 3.74 kg	< 3.32 kg	3.32 - 3.73 kg	≥ 3.74 kg	< 3.32 kg	3.32 - 3.73 kg	≥ 3.74 kg
	β (95% CI)	β (95% CI)	β (95% CI)	β (95% CI)	β (95% CI)	β (95% CI)	β (95% CI)	β (95% CI)	β (95% CI)	Psexint2
Dorsal Attention	0.00 (-0.02, 0.01)	ref	-0.01 (-0.03, 0.01)	-0.01 (-0.04, 0.02)	ref	-0.01 (-0.04, 0.02)	0.00 (-0.03, 0.02)	ref	-0.01 (-0.03, 0.02)	0.9441
Salience	0.00 (-0.02, 0.02)	ref	0.00 (-0.01, 0.02)	-0.01 (-0.04, 0.02)	ref	-0.01 (-0.04, 0.02)	0.00 (-0.02, 0.03)	ref	0.02 (-0.01, 0.04)	0.4298
Limbic	-0.02 (-0.06, 0.02)	ref	-0.02 (-0.06, 0.01)	-0.04 (-0.10, 0.03)	ref	-0.03 (-0.09, 0.02)	-0.01 (-0.06, 0.03)	ref	-0.01 (-0.06, 0.04)	0.7804
Frontoparietal	0.02 (0.00, 0.04)#	ref	0.02 (0.00, 0.04)*	0.01 (-0.03, 0.04)	ref	0.02 (-0.01, 0.05)	0.03 (0.00, 0.06)*	ref	0.03 (0.00, 0.06)*	0.5687
Default	-0.02 (-0.04, 0.00)#	ref	-0.01 (-0.03, 0.01)	-0.02 (-0.05, 0.00)#	ref	-0.01 (-0.04, 0.01)	-0.01 (-0.04, 0.01)	ref	-0.01 (-0.04, 0.01)	0.7892
Visual	0.00 (-0.02, 0.03)	ref	0.01 (-0.02, 0.03)	0.00 (-0.04, 0.04)	ref	0.00 (-0.04, 0.03)	0.01 (-0.03, 0.04)	ref	0.02 (-0.02, 0.05)	0.7268
Sensorimotor	-0.02 (-0.05, 0.01)	ref	-0.02 (-0.05, 0.01)	-0.02 (-0.07, 0.03)	ref	-0.03 (-0.07, 0.02)	-0.02 (-0.06, 0.02)	ref	-0.02 (-0.06, 0.02)	0.9697
Birth length	< 50.80 cm	50.80 - 53.29 cm	≥ 53.30 cm	< 50.80 cm	50.80 - 53.29 cm	≥ 53.30 cm	< 50.80 cm	50.80 - 53.29 cm	≥ 53.30 cm
	β (95% CI)	β (95% CI)	β (95% CI)	β (95% CI)	β (95% CI)	β (95% CI)	β (95% CI)	β (95% CI)	β (95% CI)	Psexint2
Dorsal Attention	0.00 (-0.02, 0.02)	ref	0.00 (-0.02, 0.02)	-0.01 (-0.04, 0.03)	ref	-0.01 (-0.03, 0.02)	0.00 (-0.02, 0.03)	ref	0.00 (-0.02, 0.03)	0.826
Salience	0.01 (-0.01, 0.03)	ref	0.02 (0.00, 0.03)#	-0.02 (-0.05, 0.02)	ref	0.00 (-0.02, 0.03)	0.03 (0.00, 0.05)*	ref	0.02 (0.00, 0.05)#	0.1188
Limbic	0.02 (-0.02, 0.06)	ref	0.04 (0.00, 0.07)*	-0.02 (-0.08, 0.05)	ref	0.04 (-0.02, 0.09)	0.04 (-0.01, 0.09)#	ref	0.04 (-0.01, 0.08)	0.2744
Frontoparietal	0.02 (-0.01, 0.04)	ref	0.01 (-0.01, 0.03)	0.00 (-0.04, 0.03)	ref	0.01 (-0.02, 0.04)	0.03 (0.00, 0.06)*	ref	0.01 (-0.01, 0.04)	0.3324
Default	0.01 (-0.01, 0.03)	ref	0.02 (0.00, 0.03)*	-0.02 (-0.05, 0.01)	ref	-0.01 (-0.03, 0.02)	0.02 (0.00, 0.05)*	ref	0.03 (0.01, 0.06)*	0.023
Visual	-0.01 (-0.03, 0.02)	ref	0.00 (-0.03, 0.02)	0.00 (-0.04, 0.05)	ref	-0.01 (-0.04, 0.03)	-0.01 (-0.05, 0.02)	ref	0.00 (-0.03, 0.03)	0.7246
Sensorimotor	-0.02 (-0.05, 0.01)	ref	-0.03 (-0.06, 0.00)*	-0.01 (-0.07, 0.04)	ref	-0.05 (-0.10, -0.01)*	-0.03 (-0.06, 0.01)	ref	-0.01 (-0.05, 0.03)	0.1758
Weight/length ratio	< 0.065 kg/cm	0.065 - 0.071 kg/cm	≥ 0.072 kg/cm	< 0.065 kg/cm	0.065 - 0.071 kg/cm	≥ 0.072 kg/cm	< 0.065 kg/cm	0.065 - 0.071 kg/cm	≥ 0.072 kg/cm
	β (95% CI)	β (95% CI)	β (95% CI)	β (95% CI)	β (95% CI)	β (95% CI)	β (95% CI)	β (95% CI)	β (95% CI)	Psexint2
Dorsal Attention	-0.01 (-0.03, 0.01)	ref	-0.01 (-0.03, 0.01)	-0.03 (-0.06, 0.00)*	ref	-0.03 (-0.05, 0.00)*	0.00 (-0.02, 0.03)	ref	0.00 (-0.02, 0.03)	0.0832
Salience	0.01 (-0.01, 0.03)	ref	0.01 (-0.01, 0.03)	0.01 (-0.02, 0.04)	ref	0.01 (-0.02, 0.04)	0.01 (-0.02, 0.03)	ref	0.02 (-0.01, 0.04)	0.9503
Limbic	-0.01 (-0.04, 0.03)	ref	-0.01 (-0.05, 0.03)	-0.01 (-0.07, 0.04)	ref	-0.04 (-0.09, 0.02)	0.00 (-0.05, 0.05)	ref	0.01 (-0.04, 0.06)	0.448
Frontoparietal	0.01 (-0.02, 0.03)	ref	0.02 (-0.01, 0.04)	-0.03 (-0.06, 0.01)	ref	0.00 (-0.04, 0.03)	0.03 (0.00, 0.05)*	ref	0.03 (0.00, 0.06)*	0.0332
Default	-0.02 (-0.04, -0.01)#	ref	-0.01 (-0.03, 0.00)#	-0.03 (-0.06, -0.01)*	ref	-0.02 (-0.04, 0.01)	-0.02 (-0.04, 0.00)	ref	-0.01 (-0.04, 0.01)	0.6532
Visual	0.02 (-0.01, 0.04)	ref	0.02 (-0.01, 0.04)	-0.01 (-0.05, 0.03)	ref	-0.01 (-0.05, 0.03)	0.03 (0.00, 0.07)*	ref	0.04 (0.00, 0.07)*	0.1452
Sensorimotor	0.00 (-0.03, 0.03)	ref	-0.01 (-0.04, 0.02)	-0.03 (-0.08, 0.02)	ref	-0.03 (-0.07, 0.01)	0.01 (-0.02, 0.05)	ref	0.00 (-0.04, 0.04)	0.329
β's and 95% confidence intervals (CIs) from linear mixed models with spatial power covariance structure reflect the change in functional connectivity in infants/toddlers with birth measures in tertiles 1 and 3 compared to tertile 2. Data were summarized across 50 imputed datasets.
1Models accounted for age at scan (linear and squared terms) maternal age, race/ethnicity, and education, gestational age at birth (except when gestational age at birth is the independent variable), child sex, framewise displacement, and study site.
2Sex-specific results and Psexint were obtained by also including a multiplicative interaction between birth measure and child sex.
#P < 0.10; *P < 0.05.

[truncated: 2 more sheets: STable 10, STable 11]
